# Supplementary material for: Prevalence of Exposure to Environmental Metal Mixtures Among Pregnant Women in the United States National Health and Nutrition Examination Survey (NHANES) 1999–2018
Source: J Xenobiot. 2025 Mar 1;15(2):38. doi: 10.3390/jox15020038 (PMC11932210; doi:10.3390/jox15020038)
Supplement: Supplementary file 1 [file jox-15-00038-s001.zip]

Archive with 1 entries (1 files):
- jox-3394903-supplementary.pdf
